# Supplementary material for: A Novel Immune-Related Gene Signature to Identify the Tumor Microenvironment and Prognose Disease Among Patients With Oral Squamous Cell Carcinoma Patients Using ssGSEA: A Bioinformatics and Biological Validation Study
Source: Front Immunol. 2022 Jul 6;13:922195. doi: 10.3389/fimmu.2022.922195 (PMC9351622; doi:10.3389/fimmu.2022.922195)
Supplement: Supplementary Table 1 — The name of 319 immue-related DEGs. [file DataSheet_1.xlsx]

## Sheet: Sheet1
TLR1
CXCL11
AQP9
TYROBP
CCR1
IL15RA
NFATC2
APOBEC3G
TAP1
ERAP2
INPP5D
IGKV1-12
IFITM1
HLA-DQA1
IGKV1-9
TNFRSF1B
IRF1
APOD
CD86
ICOS
IGLC3
IGHM
IL18R1
CXCR3
IL10RA
CD70
ACKR1
IGLV3-1
CTSS
IGLV4-60
HLA-DMA
GAL
IGHV3-23
CCL21
STAT1
GZMB
IGHV3-21
TAP2
IFIH1
IGHJ3
IGHJ1
TEK
IGHV3-66
CIITA
IGHV3-73
KDR
TRBJ2-7
IGKV2-30
CMKLR1
MX2
HLA-DRB1
IGHA1
C5AR1
VAV1
PDIA2
IGHV3-11
CD48
IGHV3-48
ZAP70
PRF1
CTSG
CCL2
IGKV2D-40
CSF1R
CSF1
IGLV2-11
PDCD1
IGHV1-24
IGHV3-30
IGHG3
CD14
TNFRSF14
IGLV3-19
NR4A3
CYBB
ICAM2
ADA2
CD1A
IGLC2
LCK
IGHV1-18
IGKV2-28
CD8A
IL32
IGLV10-54
CTLA4
CXCL9
IGHV4-39
CCL4
CD8B
IGLV4-69
IGLV3-10
CCL17
TAPBPL
CD3G
HLA-DQA2
S100B
IGKV3D-20
CD209
CRLF1
GMFG
CSF2RB
MSR1
NR1H3
CXCL12
FGFR4
CXCR6
CD4
IGLV1-51
IGHV2-26
LCP2
OASL
HLA-DPB1
CD79B
HCK
FAS
IGLV3-9
IGHG4
IGHD
TRIM22
MMP12
IGHV3-72
IGHV1-2
IGLV5-37
IL12RB1
IGLV2-23
CCL13
PLAAT4
PLXNC1
CD1C
S1PR1
ITGAL
IGLV8-61
HCST
B2M
IL21R
IGKV1-17
IGKV1D-16
IGHV5-51
IGKV1D-8
IGKV6-21
EGFR
OSM
HLA-DRB5
SAA2
TRBC2
IGHV3-64
IGHV3-33
IGHV3-15
IGLV7-43
SLC40A1
RAC3
IGHV1-46
CCL22
IGLV3-16
ISG20
TRBV20-1
CHIT1
MX1
ICAM1
IGLV7-46
IGHA2
IGKV5-2
EBI3
IL2RG
SECTM1
IGLV1-36
IGHV4-28
IGKJ5
IGHV4-4
LYZ
TLR4
CD3E
SAA1
PTHLH
ACKR4
IGHV3-49
CHP2
CXCL13
IGHV4-61
IGKV1-5
IL12RB2
GBP2
IGKV1D-13
CCL24
CD3D
APLNR
IGKV1-8
IL3RA
IGKV2-24
IGLV5-45
OAS1
HLA-DQB1
GAST
IL2RB
IGHV4-31
CD40
IGKV1-16
IGLV3-27
C3
IL36B
IGLV1-47
IGKV1-27
TRAC
CXCL10
PSMB8
CD247
IGLC7
JAK2
IGKV6D-21
CD79A
IGHV2-70
PTPRC
CCR5
HLA-DRA
RSAD2
MICB
GNLY
IGKV3D-15
IGLV1-44
IGKV1D-17
TNFRSF4
IGKV3-20
IGHV1-45
TNFSF13
IGKV1-6
IGHD3-3
APOBEC3A
IGHV6-1
IGHV3-13
IGHV3-20
IGHV2-5
RAC2
A2M
HLA-DOA
TNFRSF10D
IGHV1-69
CCL3
IGKV1D-12
IGHV4-59
DUOX2
IGLV2-8
IGLV2-18
IGHV3-7
HLA-DPA1
LTF
IGKV1-39
CSF2RA
HLA-F
IGHV1-58
ITGB2
CCL5
TNFSF12
IGHV4-34
SPINK5
RASGRP1
CCL8
DDX58
IGLV2-14
IGHG1
IL33
IGLV3-21
HLA-DMB
CX3CL1
CXCR4
IDO1
TRBV7-9
CCR7
IGHV1-3
IGHV3-43
FCGR3A
DHX58
HLA-DOB
BMP7
IGKV3D-11
IGKV3-7
VCAM1
CCL4L2
CCL18
NMB
IGLV1-40
IGHJ2
TRBV28
LTB
FCER1G
PML
HLA-H
STC2
FGR
IGHV3-53
NPR3
FPR1
LGR6
TLR3
PTGDS
IGLV3-25
ARTN
IGKV3-15
HLA-B
CCL19
C3AR1
IGLV6-57
SEMA3B
IGHV3-74
IGLV9-49
IGKV4-1
IGKV2D-24
CXCR2
HLA-E
TNFSF13B
IGKC
IGKV1D-39
IGKV3-11
CCL11
IGHG2
HLA-C
CD74
IL2RA
IGKV2D-29
